# Supplementary material for: Post-fire recovery in fire-sensitive tropical forests: the role of habitat loss and resilience thresholds
Source: Oecologia. 2026 Jan 6;208(2):18. doi: 10.1007/s00442-025-05856-4 (PMC12774990; doi:10.1007/s00442-025-05856-4)
Supplement: Supplementary file 1 — Supplementary file1 (XLSX 31 KB) [file 442_2025_5856_MOESM1_ESM.xlsx]

## Sheet: Table S1
landscape	landscape_habitat	longitude	latitude	forest_condition	frugivore_abundance	kNDVI_trend	forest_cover	fire_extent	fire_severity	fire_frequency	fire_data_lastfire	clumpy	num_patches	edge_density
P04	P04B	-46.4565	-23.2033	burned	25.3502	-0.162092	73.85	33.8051	0.110516	6	2020	0.814798	17	48.7513
P06	P06B	-46.6874	-23.3903	burned	6.33522	0.00937573	85.46	6.9522	0.0912269	5	2014	0.770197	13	72.0347
P07	P07B	-46.5414	-23.325	burned	18.9262	0.0411427	74.85	2.0464	0.0490308	5	2014	0.687896	30	58.551
P11	P11B	-46.7692	-23.4566	burned	27.782	-0.0410501	61.08	1.2373	0.0628877	11	2014	0.814614	16	65.1852
P14	P14B	-46.5478	-23.2041	burned	23.732	-0.0526994	78.32	27.2145	0.118435	2	2021	0.857103	13	43.6387
P15	P15B	-47.052	-23.4234	burned	10.2057	-0.0275762	52.27	2.4519	0.167635	4	2014	0.829377	15	52.2222
P16	P16B	-46.7867	-23.2199	burned	1.81059	0.0946157	35.98	7.2616	0.0930915	7	2014	0.780973	13	59.6423
P22	P22B	-46.404	-22.8389	burned	6.87888	-0.103291	54.72	21.1749	0.0743452	1	2021	0.761246	21	78.1482
P23	P23B	-46.5718	-22.902	burned	19.3588	-0.0322386	18.35	10.1808	0.0770377	6	2021	0.770671	13	58.3794
P30	P30B	-46.6	-22.9956	burned	35.062	0.0226318	27.73	3.4938	0.152851	2	2014	0.858084	11	42.3924
P31	P31B	-46.5489	-23.0165	burned	11.0074	-0.00280666	41.28	5.1767	0.10154	8	2014	0.828778	13	51.0469
P42	P42B	-46.6775	-23.352	burned	7.0574	-0.0723219	55.87	27.4583	0.146687	3	2021	0.813957	20	66.9073
P43	P43B	-46.5999	-23.355	burned	1.44094	-0.0608709	59.46	32.4952	0.16388	7	2021	0.743133	16	82.9187
P47	P47B	-46.6271	-22.9598	burned	20.008	-0.0950394	22.3	7.6916	0.146687	2	2020	0.840807	6	45.8008
P48	P48B	-46.4764	-22.9857	burned	24.6579	0.0974671	10.46	2.1718	0.0853838	3	2014	0.849845	10	43.5833
P04	P04NB	-46.4442	-23.2032	unburned	31.489	-0.0997227	73.85	33.8051	0.0135465	6	2020	0.814798	17	48.7513
P06	P06NB	-46.687	-23.3953	unburned	33.1826	-0.0605754	85.46	6.9522	0.00776562	5	2014	0.770197	13	72.0347
P07	P07NB	-46.5429	-23.3281	unburned	24.4731	0.0134522	74.85	2.0464	-0.013524	5	2014	0.687896	30	58.551
P11	P11NB	-46.7627	-23.4526	unburned	21.9308	-0.0722502	61.08	1.2373	0.0083676	11	2014	0.814614	16	65.1852
P14	P14NB	-46.5515	-23.2079	unburned	23.3474	-0.0372388	78.32	27.2145	0.038751	2	2021	0.857103	13	43.6387
P15	P15NB	-47.0517	-23.4206	unburned	15.0138	-0.0568204	52.27	2.4519	0.118269	4	2014	0.829377	15	52.2222
P16	P16NB	-46.7878	-23.2188	unburned	16.3874	0.0411995	35.98	7.2616	0.0151919	7	2014	0.780973	13	59.6423
P22	P22NB	-46.4045	-22.8379	unburned	7.2169	-0.0643976	54.72	21.1749	0.00992473	1	2021	0.761246	21	78.1482
P23	P23NB	-46.5685	-22.9034	unburned	17.4172	-0.0223842	18.35	10.1808	0.0458884	6	2021	0.770671	13	58.3794
P30	P30NB	-46.6084	-22.9891	unburned	14.0936	-0.0918226	27.73	3.4938	0.0250394	2	2014	0.858084	11	42.3924
P31	P31NB	-46.5463	-23.0148	unburned	11.0364	-0.061441	41.28	5.1767	0.0269973	8	2014	0.828778	13	51.0469
P42	P42NB	-46.6786	-23.3557	unburned	19.0043	-0.0642338	55.87	27.4583	0.0789335	3	2021	0.813957	20	66.9073
P43	P43NB	-46.5932	-23.3567	unburned	24.9107	-0.0446784	59.46	32.4952	0.110183	7	2021	0.743133	16	82.9187
P47	P47NB	-46.6213	-22.9561	unburned	6.03738	-0.0451479	22.3	7.6916	0.0188008	2	2020	0.840807	6	45.8008
P48	P48NB	-46.4791	-22.9823	unburned	13.2511	-0.00154965	10.46	2.1718	-0.00259878	3	2014	0.849845	10	43.5833

## Sheet: Table S2
Order	FamilyLatin	FamilyEnglish	English	Species	Estimates abundance in Burned Forest	Estimates abundance in Unburned Forest	Total estimates abundance	Diet Fruit (%)
Psittaciformes	Psittacidae	Parrots	Blue-fronted Amazon	Amazona aestiva	6.345	8.7	15.045	50
Psittaciformes	Psittacidae	Parrots	Orange-winged Amazon	Amazona amazonica	0	3.03	3.03	100
Psittaciformes	Psittacidae	Parrots	Yellow-chevroned Parakeet	Brotogeris chiriri	18.784	8.539	27.323	50
Passeriformes	Icteridae	New World blackbirds	Yellow-rumped Cacique	Cacicus cela	3.078	1.961	5.039	60
Passeriformes	Pipridae	Manakins	Swallow-tailed Manakin	Chiroxiphia caudata	6.764	32.923	39.687	50
Psittaciformes	Psittacidae	Parrots	Red-shouldered Macaw	Diopsittaca nobilis	0	5.233	5.233	50
Passeriformes	Tyrannidae	Tyrant-flycatchers	Large Elaenia	Elaenia spectabilis	0	5.976	5.976	50
Passeriformes	Thraupidae	Tanagers	Purple-throated Euphonia	Euphonia chlorotica	1.668	5.458	7.126	100
Passeriformes	Thraupidae	Tanagers	Chestnut-bellied Euphonia	Euphonia pectoralis	2.944	9.073	12.017	70
Passeriformes	Thraupidae	Tanagers	Violaceous Euphonia	Euphonia violacea	0	3.078	3.078	100
Psittaciformes	Psittacidae	Parrots	Blue-winged Parrotlet	Forpus xanthopterygius	12.979	4.329	17.308	50
Piciformes	Picidae	Woodpeckers	White Woodpecker	Melanerpes candidus	2.855	5.711	8.566	60
Passeriformes	Tyrannidae	Tyrant-flycatchers	Grey-hooded Flycatcher	Mionectes rufiventris	2.213	13.768	15.981	50
Passeriformes	Tyrannidae	Tyrant-flycatchers	Short-crested Flycatcher	Myiarchus ferox	14.08	7.772	21.852	50
Passeriformes	Pipridae	Manakins	Serra do Mar Tyrant-manakin	Neopelma chrysolophum	0	1.788	1.788	50
Galliformes	Odontophoridae	New World quails	Spot-winged Wood-quail	Odontophorus capueira	3.02	0	3.02	80
Passeriformes	Cotingidae	Cotingas	White-winged Becard	Pachyramphus polychopterus	9.626	11.003	20.629	50
Columbiformes	Columbidae	Doves and pigeons	Pale-vented Pigeon	Patagioenas cayennensis	14.681	10.575	25.255	70
Columbiformes	Columbidae	Doves and pigeons	Plumbeous Pigeon	Patagioenas plumbea	11.301	6.048	17.348	50
Galliformes	Cracidae	Guans and curassows	Dusky-legged Guan	Penelope obscura	5.377	7.645	13.021	80
Passeriformes	Cotingidae	Cotingas	Bare-throated Bellbird	Procnias nudicollis	1.516	1.936	3.451	100
Passeriformes	Cotingidae	Cotingas	Red-ruffed Fruitcrow	Pyroderus scutatus	1.648	5.381	7.03	60
Piciformes	Ramphastidae	Toucans and barbets	Red-breasted Toucan	Ramphastos dicolorus	0	5.394	5.394	80
Piciformes	Ramphastidae	Toucans and barbets	Toco Toucan	Ramphastos toco	3.373	18.078	21.451	70
Passeriformes	Thraupidae	Tanagers	Silver-beaked Tanager	Ramphocelus carbo	2.946	0	2.946	50
Passeriformes	Cotingidae	Cotingas	Greenish Schiffornis	Schiffornis virescens	1.82	3.249	5.069	50
Passeriformes	Thraupidae	Tanagers	Gilt-edged Tanager	Tangara cyanoventris	0	5.27	5.27	50
Passeriformes	Thraupidae	Tanagers	Brassy-breasted Tanager	Tangara desmaresti	6.601	3.29	9.892	60
Passeriformes	Thraupidae	Tanagers	Swallow Tanager	Tersina viridis	9.061	0	9.061	70
Passeriformes	Thraupidae	Tanagers	Palm Tanager	Thraupis palmarum	2.928	0	2.928	60
Passeriformes	Thraupidae	Tanagers	Sayaca Tanager	Thraupis sayaca	31.965	12.842	44.806	50
Passeriformes	Turdidae	Thrushes	Creamy-bellied Thrush	Turdus amaurochalinus	21.947	19.784	41.731	60
Passeriformes	Turdidae	Thrushes	Yellow-legged Thrush	Turdus flavipes	2.677	7.664	10.341	80
Passeriformes	Turdidae	Thrushes	Rufous-bellied Thrush	Turdus rufiventris	32.823	39.049	71.873	50
Passeriformes	Turdidae	Thrushes	Eastern Slaty Thrush	Turdus subalaris	4.596	4.244	8.84	60
